# Supplementary material for: Effectiveness of Mechanical Horse-Riding Simulator-Based Interventions in Patients with Cerebral Palsy—A Systematic Review and Meta-Analysis
Source: Bioengineering (Basel). 2022 Dec 11;9(12):790. doi: 10.3390/bioengineering9120790 (PMC9774556; doi:10.3390/bioengineering9120790)
Supplement: Supplementary file 1 [file bioengineering-09-00790-s001.zip]

Archive with 1 entries (1 files):
- bioengineering-2052258-supplementary.pdf
